# Supplementary material for: Gsw-fi: a GLM model incorporating shrinkage and double-weighted strategies for identifying cancer driver genes with functional impact
Source: BMC Bioinformatics. 2024 Mar 6;25:99. doi: 10.1186/s12859-024-05707-8 (PMC10916024; doi:10.1186/s12859-024-05707-8)
Supplement: Supplementary file 2 — Additional file 2. Table S1: Summary of 31 TCGA datasets. [file 12859_2024_5707_MOESM2_ESM.xlsx]

## Sheet: sheet1
Table S1 Summary of 31 TCGA datasets
Dataset Abbreviation	Study Name	Sample Size	Resource
ACC	Adrenocortical carcinoma	90	TCGA
BLCA	Bladder Urothelial Carcinoma	409	TCGA
BRCA	Breast invasive carcinoma	507	TCGA
CESC	Cervical squamous cell carcinoma and endocervical adenocarcinoma	194	TCGA
CHOL	Cholangiocarcinoma	35	TCGA
COAD	Colon adenocarcinoma	155	TCGA
ESCA	Esophageal carcinoma	185	TCGA
GBM	Glioblastoma multiforme	290	TCGA
HNSC	Head and Neck squamous cell carcinoma	502	TCGA
KICH	Kidney Chromophobe	66	TCGA
KIRC	Kidney renal clear cell carcinoma	424	TCGA
KIRP	Kidney renal papillary cell carcinoma	282	TCGA
LAML	Acute Myeloid Leukemia	193	TCGA
LGG	Brain Lower Grade Glioma	510	TCGA
LIHC	Liver hepatocellular carcinoma	373	TCGA
LUAD	Lung adenocarcinoma	562	TCGA
LUSC	Lung squamous cell carcinoma	179	TCGA
OV	Ovarian serous cystadenocarcinoma	466	TCGA
PAAD	Pancreatic adenocarcinoma	150	TCGA
PCPG	Pheochromocytoma and Paraganglioma	184	TCGA
PRAD	Prostate adenocarcinoma	499	TCGA
READ	Rectum adenocarcinoma	69	TCGA
SARC	Sarcoma	247	TCGA
SKCM	Skin Cutaneous Melanoma	368	TCGA
STAD	Stomach adenocarcinoma	395	TCGA
TGCT	Testicular Germ Cell Tumors	155	TCGA
THCA	Thyroid carcinoma	405	TCGA
THYM	Thymoma	123	TCGA
UCEC	Uterine Corpus Endometrial Carcinoma	248	TCGA
UCS	Uterine Carcinosarcoma	57	TCGA
UVM	Uveal Melanoma	80	TCGA
