# Supplementary material for: Gsw-fi: a GLM model incorporating shrinkage and double-weighted strategies for identifying cancer driver genes with functional impact
Source: BMC Bioinformatics. 2024 Mar 6;25:99. doi: 10.1186/s12859-024-05707-8 (PMC10916024; doi:10.1186/s12859-024-05707-8)
Supplement: Supplementary file 3 — Additional file 3. Table S2: The involved biological pathways of 31 driver gene set identified by GSW-FI. [file 12859_2024_5707_MOESM3_ESM.xlsx]

## Sheet: Legend
Table S2 The involved biological pathways of 31 driver gene set identified by GSW-FI

## Sheet: THCA
Category	Term	Count	Percentage	PValue	Genes	List.Total	Pop.Hits	Pop.Total	Fold.Enrichment	Bonferroni	Benjamini	FDR
KEGG_PATHWAY	hsa05216:Thyroid cancer	3	60	0.000110932	NRAS, BRAF, HRAS	5	37	8465	137.27	0.0104837	0.0040358	0.0040358
KEGG_PATHWAY	hsa05219:Bladder cancer	3	60	0.000136496	NRAS, BRAF, HRAS	5	41	8465	123.878	0.0128843	0.0040358	0.0040358
KEGG_PATHWAY	hsa05213:Endometrial cancer	3	60	0.000274418	NRAS, BRAF, HRAS	5	58	8465	87.569	0.0257363	0.0040358	0.0040358
KEGG_PATHWAY	hsa04730:Long-term depression	3	60	0.000293748	NRAS, BRAF, HRAS	5	60	8465	84.65	0.0275243	0.0040358	0.0040358
KEGG_PATHWAY	hsa05221:Acute myeloid leukemia	3	60	0.00036653	NRAS, BRAF, HRAS	5	67	8465	75.806	0.0342273	0.0040358	0.0040358
KEGG_PATHWAY	hsa04720:Long-term potentiation	3	60	0.00036653	NRAS, BRAF, HRAS	5	67	8465	75.806	0.0342273	0.0040358	0.0040358
KEGG_PATHWAY	hsa05211:Renal cell carcinoma	3	60	0.000388787	NRAS, BRAF, HRAS	5	69	8465	73.6087	0.0362679	0.0040358	0.0040358
KEGG_PATHWAY	hsa05218:Melanoma	3	60	0.000423388	NRAS, BRAF, HRAS	5	72	8465	70.5417	0.0394318	0.0040358	0.0040358
KEGG_PATHWAY	hsa05223:Non-small cell lung cancer	3	60	0.000423388	NRAS, BRAF, HRAS	5	72	8465	70.5417	0.0394318	0.0040358	0.0040358
KEGG_PATHWAY	hsa05214:Glioma	3	60	0.000459445	NRAS, BRAF, HRAS	5	75	8465	67.72	0.0427181	0.0040358	0.0040358
KEGG_PATHWAY	hsa05220:Chronic myeloid leukemia	3	60	0.000471788	NRAS, BRAF, HRAS	5	76	8465	66.8289	0.0438404	0.0040358	0.0040358
KEGG_PATHWAY	hsa01521:EGFR tyrosine kinase inhibitor resistance	3	60	0.000509786	NRAS, BRAF, HRAS	5	79	8465	64.2911	0.0472874	0.0040358	0.0040358
KEGG_PATHWAY	hsa04012:ErbB signaling pathway	3	60	0.000590135	NRAS, BRAF, HRAS	5	85	8465	59.7529	0.0545359	0.00409918	0.00409918
KEGG_PATHWAY	hsa05210:Colorectal cancer	3	60	0.00060409	NRAS, BRAF, HRAS	5	86	8465	59.0581	0.0557892	0.00409918	0.00409918
KEGG_PATHWAY	hsa05022:Pathways of neurodegeneration - multiple diseases	4	80	0.000677349	NRAS, BRAF, DNAH9, HRAS	5	476	8465	14.2269	0.062342	0.00428988	0.00428988
KEGG_PATHWAY	hsa05215:Prostate cancer	3	60	0.000768192	NRAS, BRAF, HRAS	5	97	8465	52.3608	0.070405	0.00438158	0.00438158
KEGG_PATHWAY	hsa01522:Endocrine resistance	3	60	0.000784072	NRAS, BRAF, HRAS	5	98	8465	51.8265	0.0718074	0.00438158	0.00438158
KEGG_PATHWAY	hsa04726:Serotonergic synapse	3	60	0.00107842	NRAS, BRAF, HRAS	5	115	8465	44.1652	0.0974268	0.00569168	0.00569168
KEGG_PATHWAY	hsa04722:Neurotrophin signaling pathway	3	60	0.00115436	NRAS, BRAF, HRAS	5	119	8465	42.6807	0.103921	0.00577178	0.00577178
KEGG_PATHWAY	hsa04650:Natural killer cell mediated cytotoxicity	3	60	0.00131381	NRAS, BRAF, HRAS	5	127	8465	39.9921	0.11741	0.0062406	0.0062406
KEGG_PATHWAY	hsa04068:FoxO signaling pathway	3	60	0.00139732	NRAS, BRAF, HRAS	5	131	8465	38.771	0.124394	0.00632123	0.00632123
KEGG_PATHWAY	hsa04910:Insulin signaling pathway	3	60	0.00152731	NRAS, BRAF, HRAS	5	137	8465	37.073	0.135155	0.00659521	0.00659521
KEGG_PATHWAY	hsa05224:Breast cancer	3	60	0.0017565	NRAS, BRAF, HRAS	5	147	8465	34.551	0.153812	0.00714166	0.00714166
KEGG_PATHWAY	hsa05226:Gastric cancer	3	60	0.00180421	NRAS, BRAF, HRAS	5	149	8465	34.0872	0.157646	0.00714166	0.00714166
KEGG_PATHWAY	hsa04150:mTOR signaling pathway	3	60	0.00197611	NRAS, BRAF, HRAS	5	156	8465	32.5577	0.171316	0.0073124	0.0073124
KEGG_PATHWAY	hsa05160:Hepatitis C	3	60	0.00200129	NRAS, BRAF, HRAS	5	157	8465	32.3503	0.1733	0.0073124	0.0073124
KEGG_PATHWAY	hsa05161:Hepatitis B	3	60	0.00212952	NRAS, BRAF, HRAS	5	162	8465	31.3519	0.18333	0.00749274	0.00749274
KEGG_PATHWAY	hsa05225:Hepatocellular carcinoma	3	60	0.0022885	NRAS, BRAF, HRAS	5	168	8465	30.2321	0.195598	0.00776454	0.00776454
KEGG_PATHWAY	hsa05034:Alcoholism	3	60	0.0028585	NRAS, BRAF, HRAS	5	188	8465	27.016	0.238105	0.00936406	0.00936406
KEGG_PATHWAY	hsa04062:Chemokine signaling pathway	3	60	0.00297987	NRAS, BRAF, HRAS	5	192	8465	26.4531	0.246864	0.00943624	0.00943624
KEGG_PATHWAY	hsa05205:Proteoglycans in cancer	3	60	0.00339113	NRAS, BRAF, HRAS	5	205	8465	24.7756	0.275812	0.0103922	0.0103922
KEGG_PATHWAY	hsa04015:Rap1 signaling pathway	3	60	0.00355614	NRAS, BRAF, HRAS	5	210	8465	24.1857	0.287115	0.0105573	0.0105573
KEGG_PATHWAY	hsa05208:Chemical carcinogenesis - reactive oxygen species	3	60	0.00400284	NRAS, BRAF, HRAS	5	223	8465	22.7758	0.316845	0.0115233	0.0115233
KEGG_PATHWAY	hsa04810:Regulation of actin cytoskeleton	3	60	0.00421758	NRAS, BRAF, HRAS	5	229	8465	22.179	0.330697	0.0117844	0.0117844
KEGG_PATHWAY	hsa04010:MAPK signaling pathway	3	60	0.00725738	NRAS, BRAF, HRAS	5	302	8465	16.8179	0.499409	0.0196986	0.0196986
KEGG_PATHWAY	hsa05010:Alzheimer disease	3	60	0.0115875	NRAS, BRAF, HRAS	5	384	8465	13.2266	0.669531	0.0305782	0.0305782
KEGG_PATHWAY	hsa05200:Pathways in cancer	3	60	0.0216495	NRAS, BRAF, HRAS	5	531	8465	9.56497	0.874982	0.0555867	0.0555867
KEGG_PATHWAY	hsa04370:VEGF signaling pathway	2	40	0.0275942	NRAS, HRAS	5	59	8465	57.3898	0.929933	0.0689855	0.0689855
KEGG_PATHWAY	hsa04213:Longevity regulating pathway - multiple species	2	40	0.0289819	NRAS, HRAS	5	62	8465	54.6129	0.938822	0.0705969	0.0705969
KEGG_PATHWAY	hsa04929:GnRH secretion	2	40	0.0299062	NRAS, HRAS	5	64	8465	52.9062	0.944114	0.0710271	0.0710271
KEGG_PATHWAY	hsa04664:Fc epsilon RI signaling pathway	2	40	0.0317528	NRAS, HRAS	5	68	8465	49.7941	0.953367	0.0721891	0.0721891
KEGG_PATHWAY	hsa05230:Central carbon metabolism in cancer	2	40	0.0326751	NRAS, HRAS	5	70	8465	48.3714	0.957403	0.0721891	0.0721891
KEGG_PATHWAY	hsa04917:Prolactin signaling pathway	2	40	0.0326751	NRAS, HRAS	5	70	8465	48.3714	0.957403	0.0721891	0.0721891
KEGG_PATHWAY	hsa04137:Mitophagy - animal	2	40	0.0335967	NRAS, HRAS	5	72	8465	47.0278	0.961091	0.0725383	0.0725383
KEGG_PATHWAY	hsa04662:B cell receptor signaling pathway	2	40	0.0391128	NRAS, HRAS	5	84	8465	40.3095	0.977412	0.0819457	0.0819457
KEGG_PATHWAY	hsa04540:Gap junction	2	40	0.0409462	NRAS, HRAS	5	88	8465	38.4773	0.98116	0.0819457	0.0819457
KEGG_PATHWAY	hsa04211:Longevity regulating pathway	2	40	0.0414041	NRAS, HRAS	5	89	8465	38.0449	0.981996	0.0819457	0.0819457
KEGG_PATHWAY	hsa05235:PD-L1 expression and PD-1 checkpoint pathway in cancer	2	40	0.0414041	NRAS, HRAS	5	89	8465	38.0449	0.981996	0.0819457	0.0819457
KEGG_PATHWAY	hsa04912:GnRH signaling pathway	2	40	0.0432343	NRAS, HRAS	5	93	8465	36.4086	0.984985	0.0838216	0.0838216
KEGG_PATHWAY	hsa05231:Choline metabolism in cancer	2	40	0.0455183	NRAS, HRAS	5	98	8465	34.551	0.988035	0.0848907	0.0848907
KEGG_PATHWAY	hsa04933:AGE-RAGE signaling pathway in diabetic complications	2	40	0.0464307	NRAS, HRAS	5	100	8465	33.86	0.989074	0.0848907	0.0848907
KEGG_PATHWAY	hsa04916:Melanogenesis	2	40	0.0468867	NRAS, HRAS	5	101	8465	33.5248	0.989559	0.0848907	0.0848907
KEGG_PATHWAY	hsa04660:T cell receptor signaling pathway	2	40	0.0482537	NRAS, HRAS	5	104	8465	32.5577	0.99089	0.0848907	0.0848907
KEGG_PATHWAY	hsa04625:C-type lectin receptor signaling pathway	2	40	0.0482537	NRAS, HRAS	5	104	8465	32.5577	0.99089	0.0848907	0.0848907
KEGG_PATHWAY	hsa04725:Cholinergic synapse	2	40	0.0523457	NRAS, HRAS	5	113	8465	29.9646	0.99395	0.0904153	0.0904153
KEGG_PATHWAY	hsa04935:Growth hormone synthesis, secretion and action	2	40	0.0555193	NRAS, HRAS	5	120	8465	28.2167	0.995601	0.0916783	0.0916783
KEGG_PATHWAY	hsa04919:Thyroid hormone signaling pathway	2	40	0.055972	NRAS, HRAS	5	121	8465	27.9835	0.995797	0.0916783	0.0916783
KEGG_PATHWAY	hsa04071:Sphingolipid signaling pathway	2	40	0.055972	NRAS, HRAS	5	121	8465	27.9835	0.995797	0.0916783	0.0916783
KEGG_PATHWAY	hsa04926:Relaxin signaling pathway	2	40	0.0595879	NRAS, HRAS	5	129	8465	26.2481	0.997081	0.0959466	0.0959466
KEGG_PATHWAY	hsa04210:Apoptosis	2	40	0.0627433	NRAS, HRAS	5	136	8465	24.8971	0.997879	0.0978065	0.0978065
KEGG_PATHWAY	hsa04915:Estrogen signaling pathway	2	40	0.0636433	NRAS, HRAS	5	138	8465	24.5362	0.998064	0.0978065	0.0978065
KEGG_PATHWAY	hsa04371:Apelin signaling pathway	2	40	0.0640931	NRAS, HRAS	5	139	8465	24.3597	0.99815	0.0978065	0.0978065
KEGG_PATHWAY	hsa04140:Autophagy - animal	2	40	0.0649922	NRAS, HRAS	5	141	8465	24.0142	0.998312	0.0978065	0.0978065
KEGG_PATHWAY	hsa04550:Signaling pathways regulating pluripotency of stem cells	2	40	0.0658907	NRAS, HRAS	5	143	8465	23.6783	0.998459	0.0978065	0.0978065
KEGG_PATHWAY	hsa04072:Phospholipase D signaling pathway	2	40	0.068134	NRAS, HRAS	5	148	8465	22.8784	0.998774	0.0995804	0.0995804
KEGG_PATHWAY	hsa04921:Oxytocin signaling pathway	2	40	0.0708206	NRAS, HRAS	5	154	8465	21.987	0.999068	0.101685	0.101685
KEGG_PATHWAY	hsa04218:Cellular senescence	2	40	0.0717148	NRAS, HRAS	5	156	8465	21.7051	0.999149	0.101685	0.101685
KEGG_PATHWAY	hsa04360:Axon guidance	2	40	0.0832814	NRAS, HRAS	5	182	8465	18.6044	0.999742	0.116349	0.116349
KEGG_PATHWAY	hsa05167:Kaposi sarcoma-associated herpesvirus infection	2	40	0.0885832	NRAS, HRAS	5	194	8465	17.4536	0.999851	0.121962	0.121962
KEGG_PATHWAY	hsa04510:Focal adhesion	2	40	0.0925445	BRAF, HRAS	5	203	8465	16.6798	0.999902	0.124415	0.124415
KEGG_PATHWAY	hsa05203:Viral carcinogenesis	2	40	0.0929838	NRAS, HRAS	5	204	8465	16.598	0.999906	0.124415	0.124415
KEGG_PATHWAY	hsa05207:Chemical carcinogenesis - receptor activation	2	40	0.0964928	NRAS, HRAS	5	212	8465	15.9717	0.999935	0.125562	0.125562
KEGG_PATHWAY	hsa05170:Human immunodeficiency virus 1 infection	2	40	0.0964928	NRAS, HRAS	5	212	8465	15.9717	0.999935	0.125562	0.125562
KEGG_PATHWAY	hsa05417:Lipid and atherosclerosis	2	40	0.097806	NRAS, HRAS	5	215	8465	15.7488	0.999943	0.125562	0.125562

## Sheet: LAML
Category	Term	Count	Percentage	PValue	Genes	List.Total	Pop.Hits	Pop.Total	Fold.Enrichment	Bonferroni	Benjamini	FDR
KEGG_PATHWAY	hsa05230:Central carbon metabolism in cancer	5	45.4545	2.9279e-07	NRAS, FLT3, IDH1, IDH2, TP53	9	70	8465	67.1825	3.22064e-05	3.2207e-05	3.13286e-05
KEGG_PATHWAY	hsa05221:Acute myeloid leukemia	4	36.3636	2.58017e-05	CEBPA, NRAS, FLT3, RUNX1	9	67	8465	56.1526	0.0028342	0.00141909	0.00138039
KEGG_PATHWAY	hsa05202:Transcriptional misregulation in cancer	4	36.3636	0.000600554	CEBPA, FLT3, TP53, RUNX1	9	193	8465	19.4934	0.0639448	0.0220203	0.0214198
KEGG_PATHWAY	hsa05200:Pathways in cancer	5	45.4545	0.000874688	CEBPA, NRAS, FLT3, TP53, RUNX1	9	531	8465	8.85646	0.0917702	0.0240539	0.0233979
KEGG_PATHWAY	hsa05220:Chronic myeloid leukemia	3	27.2727	0.0021509	NRAS, TP53, RUNX1	9	76	8465	37.1272	0.210894	0.0473199	0.0460293
KEGG_PATHWAY	hsa01210:2-Oxocarboxylic acid metabolism	2	18.1818	0.0178232	IDH1, IDH2	9	19	8465	99.0058	0.861686	0.326758	0.317847
KEGG_PATHWAY	hsa00020:Citrate cycle (TCA cycle)	2	18.1818	0.0280143	IDH1, IDH2	9	30	8465	62.7037	0.956088	0.378723	0.368394
KEGG_PATHWAY	hsa04010:MAPK signaling pathway	3	27.2727	0.0308089	NRAS, FLT3, TP53	9	302	8465	9.34327	0.968008	0.378723	0.368394
KEGG_PATHWAY	hsa05206:MicroRNAs in cancer	3	27.2727	0.032342	NRAS, DNMT3A, TP53	9	310	8465	9.10215	0.973121	0.378723	0.368394
KEGG_PATHWAY	hsa05216:Thyroid cancer	2	18.1818	0.0344513	NRAS, TP53	9	37	8465	50.8408	0.978857	0.378723	0.368394
KEGG_PATHWAY	hsa05219:Bladder cancer	2	18.1818	0.0381127	NRAS, TP53	9	41	8465	45.8808	0.986079	0.378723	0.368394
KEGG_PATHWAY	hsa04151:PI3K-Akt signaling pathway	3	27.2727	0.0413152	NRAS, FLT3, TP53	9	354	8465	7.97081	0.990354	0.378723	0.368394
KEGG_PATHWAY	hsa00480:Glutathione metabolism	2	18.1818	0.0526375	IDH1, IDH2	9	57	8465	33.0019	0.997389	0.398016	0.387161
KEGG_PATHWAY	hsa05213:Endometrial cancer	2	18.1818	0.0535389	NRAS, TP53	9	58	8465	32.433	0.997649	0.398016	0.387161
KEGG_PATHWAY	hsa04137:Mitophagy - animal	2	18.1818	0.0660798	NRAS, TP53	9	72	8465	26.1265	0.999458	0.398016	0.387161
KEGG_PATHWAY	hsa05218:Melanoma	2	18.1818	0.0660798	NRAS, TP53	9	72	8465	26.1265	0.999458	0.398016	0.387161
KEGG_PATHWAY	hsa05223:Non-small cell lung cancer	2	18.1818	0.0660798	NRAS, TP53	9	72	8465	26.1265	0.999458	0.398016	0.387161
KEGG_PATHWAY	hsa05214:Glioma	2	18.1818	0.0687482	NRAS, TP53	9	75	8465	25.0815	0.999604	0.398016	0.387161
KEGG_PATHWAY	hsa01230:Biosynthesis of amino acids	2	18.1818	0.0687482	IDH1, IDH2	9	75	8465	25.0815	0.999604	0.398016	0.387161
KEGG_PATHWAY	hsa04146:Peroxisome	2	18.1818	0.0749484	IDH1, IDH2	9	82	8465	22.9404	0.99981	0.405562	0.394501
KEGG_PATHWAY	hsa05210:Colorectal cancer	2	18.1818	0.0784751	NRAS, TP53	9	86	8465	21.8734	0.999875	0.405562	0.394501
KEGG_PATHWAY	hsa04211:Longevity regulating pathway	2	18.1818	0.0811124	NRAS, TP53	9	89	8465	21.1361	0.999909	0.405562	0.394501
KEGG_PATHWAY	hsa05215:Prostate cancer	2	18.1818	0.088113	NRAS, TP53	9	97	8465	19.3929	0.999961	0.407847	0.396724
KEGG_PATHWAY	hsa01522:Endocrine resistance	2	18.1818	0.0889848	NRAS, TP53	9	98	8465	19.195	0.999965	0.407847	0.396724

## Sheet: LGG
Category	Term	Count	Percentage	PValue	Genes	List.Total	Pop.Hits	Pop.Total	Fold.Enrichment	Bonferroni	Benjamini	FDR
KEGG_PATHWAY	hsa05230:Central carbon metabolism in cancer	2	50	0.0246063	IDH1, TP53	4	70	8465	60.4643	0.770059	1	1
KEGG_PATHWAY	hsa04110:Cell cycle	2	50	0.0546216	ATRX, TP53	4	157	8465	26.9586	0.963631	1	1

## Sheet: BRCA
Category	Term	Count	Percentage	PValue	Genes	List.Total	Pop.Hits	Pop.Total	Fold.Enrichment	Bonferroni	Benjamini	FDR
KEGG_PATHWAY	hsa05213:Endometrial cancer	3	60	0.000274418	PIK3CA, CDH1, TP53	5	58	8465	87.569	0.035315	0.0277319	0.0270968
KEGG_PATHWAY	hsa05218:Melanoma	3	60	0.000423388	PIK3CA, CDH1, TP53	5	72	8465	70.5417	0.0539648	0.0277319	0.0270968
KEGG_PATHWAY	hsa04722:Neurotrophin signaling pathway	3	60	0.00115436	MAP3K1, PIK3CA, TP53	5	119	8465	42.6807	0.140417	0.0504068	0.0492525
KEGG_PATHWAY	hsa05226:Gastric cancer	3	60	0.00180421	PIK3CA, CDH1, TP53	5	149	8465	34.0872	0.210665	0.0557933	0.0545156
KEGG_PATHWAY	hsa05161:Hepatitis B	3	60	0.00212952	MAP3K1, PIK3CA, TP53	5	162	8465	31.3519	0.24366	0.0557933	0.0545156
KEGG_PATHWAY	hsa05166:Human T-cell leukemia virus 1 infection	3	60	0.00396758	MAP3K1, PIK3CA, TP53	5	222	8465	22.8784	0.405947	0.0866254	0.0846416
KEGG_PATHWAY	hsa05216:Thyroid cancer	2	40	0.0173725	CDH1, TP53	5	37	8465	91.5135	0.899319	0.283947	0.277445
KEGG_PATHWAY	hsa05219:Bladder cancer	2	40	0.019237	CDH1, TP53	5	41	8465	82.5854	0.921495	0.283947	0.277445
KEGG_PATHWAY	hsa05200:Pathways in cancer	3	60	0.0216495	PIK3CA, CDH1, TP53	5	531	8465	9.56497	0.943144	0.283947	0.277445
KEGG_PATHWAY	hsa05230:Central carbon metabolism in cancer	2	40	0.0326751	PIK3CA, TP53	5	70	8465	48.3714	0.987118	0.283947	0.277445
KEGG_PATHWAY	hsa05223:Non-small cell lung cancer	2	40	0.0335967	PIK3CA, TP53	5	72	8465	47.0278	0.98863	0.283947	0.277445
KEGG_PATHWAY	hsa01524:Platinum drug resistance	2	40	0.0340573	PIK3CA, TP53	5	73	8465	46.3836	0.989319	0.283947	0.277445
KEGG_PATHWAY	hsa05214:Glioma	2	40	0.0349779	PIK3CA, TP53	5	75	8465	45.1467	0.990573	0.283947	0.277445
KEGG_PATHWAY	hsa05212:Pancreatic cancer	2	40	0.035438	PIK3CA, TP53	5	76	8465	44.5526	0.991144	0.283947	0.277445
KEGG_PATHWAY	hsa05220:Chronic myeloid leukemia	2	40	0.035438	PIK3CA, TP53	5	76	8465	44.5526	0.991144	0.283947	0.277445
KEGG_PATHWAY	hsa05100:Bacterial invasion of epithelial cells	2	40	0.0358979	PIK3CA, CDH1	5	77	8465	43.974	0.99168	0.283947	0.277445
KEGG_PATHWAY	hsa05210:Colorectal cancer	2	40	0.0400298	PIK3CA, TP53	5	86	8465	39.3721	0.99526	0.283947	0.277445
KEGG_PATHWAY	hsa04211:Longevity regulating pathway	2	40	0.0414041	PIK3CA, TP53	5	89	8465	38.0449	0.996071	0.283947	0.277445
KEGG_PATHWAY	hsa05222:Small cell lung cancer	2	40	0.042777	PIK3CA, TP53	5	92	8465	36.8043	0.996744	0.283947	0.277445
KEGG_PATHWAY	hsa05215:Prostate cancer	2	40	0.0450618	PIK3CA, TP53	5	97	8465	34.9072	0.997619	0.283947	0.277445
KEGG_PATHWAY	hsa01522:Endocrine resistance	2	40	0.0455183	PIK3CA, TP53	5	98	8465	34.551	0.997764	0.283947	0.277445
KEGG_PATHWAY	hsa04935:Growth hormone synthesis, secretion and action	2	40	0.0555193	MAP3K1, PIK3CA	5	120	8465	28.2167	0.999437	0.305514	0.298517
KEGG_PATHWAY	hsa04071:Sphingolipid signaling pathway	2	40	0.055972	PIK3CA, TP53	5	121	8465	27.9835	0.999472	0.305514	0.298517
KEGG_PATHWAY	hsa04919:Thyroid hormone signaling pathway	2	40	0.055972	PIK3CA, TP53	5	121	8465	27.9835	0.999472	0.305514	0.298517
KEGG_PATHWAY	hsa04210:Apoptosis	2	40	0.0627433	PIK3CA, TP53	5	136	8465	24.8971	0.999794	0.31097	0.303849
KEGG_PATHWAY	hsa05162:Measles	2	40	0.0640931	PIK3CA, TP53	5	139	8465	24.3597	0.99983	0.31097	0.303849
KEGG_PATHWAY	hsa05418:Fluid shear stress and atherosclerosis	2	40	0.0640931	PIK3CA, TP53	5	139	8465	24.3597	0.99983	0.31097	0.303849
KEGG_PATHWAY	hsa05224:Breast cancer	2	40	0.0676856	PIK3CA, TP53	5	147	8465	23.034	0.999897	0.315106	0.30789
KEGG_PATHWAY	hsa04218:Cellular senescence	2	40	0.0717148	PIK3CA, TP53	5	156	8465	21.7051	0.999942	0.315106	0.30789
KEGG_PATHWAY	hsa05160:Hepatitis C	2	40	0.0721617	PIK3CA, TP53	5	157	8465	21.5669	0.999945	0.315106	0.30789
KEGG_PATHWAY	hsa05225:Hepatocellular carcinoma	2	40	0.0770668	PIK3CA, TP53	5	168	8465	20.1548	0.999973	0.325669	0.318211
KEGG_PATHWAY	hsa05167:Kaposi sarcoma-associated herpesvirus infection	2	40	0.0885832	PIK3CA, TP53	5	194	8465	17.4536	0.999995	0.346286	0.338356
KEGG_PATHWAY	hsa05169:Epstein-Barr virus infection	2	40	0.092105	PIK3CA, TP53	5	202	8465	16.7624	0.999997	0.346286	0.338356
KEGG_PATHWAY	hsa05203:Viral carcinogenesis	2	40	0.0929838	PIK3CA, TP53	5	204	8465	16.598	0.999997	0.346286	0.338356
KEGG_PATHWAY	hsa05205:Proteoglycans in cancer	2	40	0.093423	PIK3CA, TP53	5	205	8465	16.5171	0.999997	0.346286	0.338356
KEGG_PATHWAY	hsa04015:Rap1 signaling pathway	2	40	0.0956165	PIK3CA, CDH1	5	210	8465	16.1238	0.999998	0.346286	0.338356
KEGG_PATHWAY	hsa05417:Lipid and atherosclerosis	2	40	0.097806	PIK3CA, TP53	5	215	8465	15.7488	0.999999	0.346286	0.338356

## Sheet: OV
Category	Term	Count	Percentage	PValue	Genes	List.Total	Pop.Hits	Pop.Total	Fold.Enrichment	Bonferroni	Benjamini	FDR
KEGG_PATHWAY	hsa04010:MAPK signaling pathway	2	50	0.0356763	NF1, TP53	2	302	8465	28.0298	0.854182	1	1

## Sheet: GBM
Category	Term	Count	Percentage	PValue	Genes	List.Total	Pop.Hits	Pop.Total	Fold.Enrichment	Bonferroni	Benjamini	FDR
KEGG_PATHWAY	hsa05230:Central carbon metabolism in cancer	5	100	4.28875e-09	IDH1, PTEN, PIK3R1, TP53, EGFR	5	70	8465	120.929	5.70404e-07	5.70404e-07	4.58896e-07
KEGG_PATHWAY	hsa05213:Endometrial cancer	4	80	1.21535e-06	PTEN, PIK3R1, TP53, EGFR	5	58	8465	116.759	0.000161629	8.08208e-05	6.50213e-05
KEGG_PATHWAY	hsa05218:Melanoma	4	80	2.34616e-06	PTEN, PIK3R1, TP53, EGFR	5	72	8465	94.0556	0.000311991	8.82999e-05	7.10383e-05
KEGG_PATHWAY	hsa05214:Glioma	4	80	2.65564e-06	PTEN, PIK3R1, TP53, EGFR	5	75	8465	90.2933	0.000353138	8.82999e-05	7.10383e-05
KEGG_PATHWAY	hsa05215:Prostate cancer	4	80	5.78717e-06	PTEN, PIK3R1, TP53, EGFR	5	97	8465	69.8144	0.0007694	0.000153939	0.000123845
KEGG_PATHWAY	hsa05224:Breast cancer	4	80	2.02671e-05	PTEN, PIK3R1, TP53, EGFR	5	147	8465	46.068	0.00269193	0.000449255	0.000361431
KEGG_PATHWAY	hsa05225:Hepatocellular carcinoma	4	80	3.02739e-05	PTEN, PIK3R1, TP53, EGFR	5	168	8465	40.3095	0.0040184	0.000575205	0.000462759
KEGG_PATHWAY	hsa05206:MicroRNAs in cancer	4	80	0.000189332	PTEN, PIK3R1, TP53, EGFR	5	310	8465	21.8452	0.024869	0.00314764	0.00253231
KEGG_PATHWAY	hsa05165:Human papillomavirus infection	4	80	0.000230175	PTEN, PIK3R1, TP53, EGFR	5	331	8465	20.4592	0.0301529	0.00340148	0.00273653
KEGG_PATHWAY	hsa04151:PI3K-Akt signaling pathway	4	80	0.000281144	PTEN, PIK3R1, TP53, EGFR	5	354	8465	19.1299	0.0367067	0.00373921	0.00300824
KEGG_PATHWAY	hsa05223:Non-small cell lung cancer	3	60	0.000423388	PIK3R1, TP53, EGFR	5	72	8465	70.5417	0.0547657	0.00511914	0.00411841
KEGG_PATHWAY	hsa05212:Pancreatic cancer	3	60	0.000471788	PIK3R1, TP53, EGFR	5	76	8465	66.8289	0.0608336	0.0052155	0.00419593
KEGG_PATHWAY	hsa01521:EGFR tyrosine kinase inhibitor resistance	3	60	0.000509786	PTEN, PIK3R1, EGFR	5	79	8465	64.2911	0.0655702	0.0052155	0.00419593
KEGG_PATHWAY	hsa05210:Colorectal cancer	3	60	0.00060409	PIK3R1, TP53, EGFR	5	86	8465	59.0581	0.0772235	0.00573602	0.00461469
KEGG_PATHWAY	hsa05235:PD-L1 expression and PD-1 checkpoint pathway in cancer	3	60	0.00064692	PTEN, PIK3R1, EGFR	5	89	8465	57.0674	0.0824683	0.00573602	0.00461469
KEGG_PATHWAY	hsa05222:Small cell lung cancer	3	60	0.000691195	PTEN, PIK3R1, TP53	5	92	8465	55.2065	0.087859	0.00574556	0.00462236
KEGG_PATHWAY	hsa01522:Endocrine resistance	3	60	0.000784072	PIK3R1, TP53, EGFR	5	98	8465	51.8265	0.0990652	0.00613421	0.00493504
KEGG_PATHWAY	hsa05200:Pathways in cancer	4	80	0.000936148	PTEN, PIK3R1, TP53, EGFR	5	531	8465	12.7533	0.11712	0.00691709	0.00556488
KEGG_PATHWAY	hsa04071:Sphingolipid signaling pathway	3	60	0.00119327	PTEN, PIK3R1, TP53	5	121	8465	41.9752	0.146833	0.0083529	0.00672
KEGG_PATHWAY	hsa04068:FoxO signaling pathway	3	60	0.00139732	PTEN, PIK3R1, EGFR	5	131	8465	38.771	0.169705	0.0092922	0.00747568
KEGG_PATHWAY	hsa05226:Gastric cancer	3	60	0.00180421	PIK3R1, TP53, EGFR	5	149	8465	34.0872	0.213511	0.0114267	0.00919287
KEGG_PATHWAY	hsa04218:Cellular senescence	3	60	0.00197611	PTEN, PIK3R1, TP53	5	156	8465	32.5577	0.231322	0.0115727	0.00931035
KEGG_PATHWAY	hsa05160:Hepatitis C	3	60	0.00200129	PIK3R1, TP53, EGFR	5	157	8465	32.3503	0.233897	0.0115727	0.00931035
KEGG_PATHWAY	hsa04510:Focal adhesion	3	60	0.00332619	PTEN, PIK3R1, EGFR	5	203	8465	25.0197	0.35797	0.0180408	0.014514
KEGG_PATHWAY	hsa05205:Proteoglycans in cancer	3	60	0.00339113	PIK3R1, TP53, EGFR	5	205	8465	24.7756	0.36351	0.0180408	0.014514
KEGG_PATHWAY	hsa05166:Human T-cell leukemia virus 1 infection	3	60	0.00396758	PTEN, PIK3R1, TP53	5	222	8465	22.8784	0.410651	0.0193507	0.0155678
KEGG_PATHWAY	hsa05208:Chemical carcinogenesis - reactive oxygen species	3	60	0.00400284	PTEN, PIK3R1, EGFR	5	223	8465	22.7758	0.41342	0.0193507	0.0155678
KEGG_PATHWAY	hsa05163:Human cytomegalovirus infection	3	60	0.00407382	PIK3R1, TP53, EGFR	5	225	8465	22.5733	0.418954	0.0193507	0.0155678
KEGG_PATHWAY	hsa05131:Shigellosis	3	60	0.00489411	PIK3R1, TP53, EGFR	5	247	8465	20.5628	0.479265	0.0224454	0.0180576
KEGG_PATHWAY	hsa05219:Bladder cancer	2	40	0.019237	TP53, EGFR	5	41	8465	82.5854	0.924487	0.0852839	0.0686119
KEGG_PATHWAY	hsa01524:Platinum drug resistance	2	40	0.0340573	PIK3R1, TP53	5	73	8465	46.3836	0.990034	0.142826	0.114905
KEGG_PATHWAY	hsa04115:p53 signaling pathway	2	40	0.0345177	PTEN, TP53	5	74	8465	45.7568	0.990646	0.142826	0.114905
KEGG_PATHWAY	hsa05220:Chronic myeloid leukemia	2	40	0.035438	PIK3R1, TP53	5	76	8465	44.5526	0.99176	0.142826	0.114905
KEGG_PATHWAY	hsa04012:ErbB signaling pathway	2	40	0.0395714	PIK3R1, EGFR	5	85	8465	39.8353	0.995346	0.154794	0.124533
KEGG_PATHWAY	hsa04211:Longevity regulating pathway	2	40	0.0414041	PIK3R1, TP53	5	89	8465	38.0449	0.99639	0.157336	0.126578
KEGG_PATHWAY	hsa04070:Phosphatidylinositol signaling system	2	40	0.0450618	PTEN, PIK3R1	5	97	8465	34.9072	0.997829	0.16362	0.131634
KEGG_PATHWAY	hsa05231:Choline metabolism in cancer	2	40	0.0455183	PIK3R1, EGFR	5	98	8465	34.551	0.997963	0.16362	0.131634
KEGG_PATHWAY	hsa04931:Insulin resistance	2	40	0.050074	PTEN, PIK3R1	5	108	8465	31.3519	0.998922	0.172316	0.13863
KEGG_PATHWAY	hsa04066:HIF-1 signaling pathway	2	40	0.0505287	PIK3R1, EGFR	5	109	8465	31.0642	0.998988	0.172316	0.13863
KEGG_PATHWAY	hsa04722:Neurotrophin signaling pathway	2	40	0.0550664	PIK3R1, TP53	5	119	8465	28.4538	0.999465	0.181568	0.146073
KEGG_PATHWAY	hsa04919:Thyroid hormone signaling pathway	2	40	0.055972	PIK3R1, TP53	5	121	8465	27.9835	0.999529	0.181568	0.146073
KEGG_PATHWAY	hsa04926:Relaxin signaling pathway	2	40	0.0595879	PIK3R1, EGFR	5	129	8465	26.2481	0.999717	0.183914	0.147961
KEGG_PATHWAY	hsa04210:Apoptosis	2	40	0.0627433	PIK3R1, TP53	5	136	8465	24.8971	0.999819	0.183914	0.147961
KEGG_PATHWAY	hsa04915:Estrogen signaling pathway	2	40	0.0636433	PIK3R1, EGFR	5	138	8465	24.5362	0.999841	0.183914	0.147961
KEGG_PATHWAY	hsa05418:Fluid shear stress and atherosclerosis	2	40	0.0640931	PIK3R1, TP53	5	139	8465	24.3597	0.999851	0.183914	0.147961
KEGG_PATHWAY	hsa05162:Measles	2	40	0.0640931	PIK3R1, TP53	5	139	8465	24.3597	0.999851	0.183914	0.147961
KEGG_PATHWAY	hsa04140:Autophagy - animal	2	40	0.0649922	PTEN, PIK3R1	5	141	8465	24.0142	0.999869	0.183914	0.147961
KEGG_PATHWAY	hsa04072:Phospholipase D signaling pathway	2	40	0.068134	PIK3R1, EGFR	5	148	8465	22.8784	0.999916	0.188788	0.151882
KEGG_PATHWAY	hsa04150:mTOR signaling pathway	2	40	0.0717148	PTEN, PIK3R1	5	156	8465	21.7051	0.99995	0.194655	0.156602
KEGG_PATHWAY	hsa05161:Hepatitis B	2	40	0.0743937	PIK3R1, TP53	5	162	8465	20.9012	0.999966	0.197887	0.159203
KEGG_PATHWAY	hsa04630:JAK-STAT signaling pathway	2	40	0.0761764	PIK3R1, EGFR	5	166	8465	20.3976	0.999973	0.198656	0.159821
KEGG_PATHWAY	hsa05167:Kaposi sarcoma-associated herpesvirus infection	2	40	0.0885832	PIK3R1, TP53	5	194	8465	17.4536	0.999996	0.224279	0.180435
KEGG_PATHWAY	hsa05169:Epstein-Barr virus infection	2	40	0.092105	PIK3R1, TP53	5	202	8465	16.7624	0.999997	0.224279	0.180435
KEGG_PATHWAY	hsa05415:Diabetic cardiomyopathy	2	40	0.0925445	PTEN, PIK3R1	5	203	8465	16.6798	0.999998	0.224279	0.180435
KEGG_PATHWAY	hsa05203:Viral carcinogenesis	2	40	0.0929838	PIK3R1, TP53	5	204	8465	16.598	0.999998	0.224279	0.180435
KEGG_PATHWAY	hsa04015:Rap1 signaling pathway	2	40	0.0956165	PIK3R1, EGFR	5	210	8465	16.1238	0.999998	0.224279	0.180435
KEGG_PATHWAY	hsa05207:Chemical carcinogenesis - receptor activation	2	40	0.0964928	PIK3R1, EGFR	5	212	8465	15.9717	0.999999	0.224279	0.180435
KEGG_PATHWAY	hsa05417:Lipid and atherosclerosis	2	40	0.097806	PIK3R1, TP53	5	215	8465	15.7488	0.999999	0.224279	0.180435

## Sheet: HNSC
Category	Term	Count	Percentage	PValue	Genes	List.Total	Pop.Hits	Pop.Total	Fold.Enrichment	Bonferroni	Benjamini	FDR
KEGG_PATHWAY	hsa04919:Thyroid hormone signaling pathway	5	35.7143	1.34516e-06	NOTCH1, PIK3CA, EP300, HRAS, TP53	8	121	8465	43.7242	0.000212514	0.00013799	0.000102182
KEGG_PATHWAY	hsa05165:Human papillomavirus infection	6	42.8571	1.7467e-06	NOTCH1, CASP8, PIK3CA, EP300, HRAS, TP53	8	331	8465	19.1805	0.000275942	0.00013799	0.000102182
KEGG_PATHWAY	hsa05161:Hepatitis B	5	35.7143	4.32639e-06	CASP8, PIK3CA, EP300, HRAS, TP53	8	162	8465	32.6582	0.000683338	0.000227857	0.000168729
KEGG_PATHWAY	hsa05167:Kaposi sarcoma-associated herpesvirus infection	5	35.7143	8.87072e-06	CASP8, PIK3CA, EP300, HRAS, TP53	8	194	8465	27.2713	0.0014006	0.000342273	0.000253455
KEGG_PATHWAY	hsa05203:Viral carcinogenesis	5	35.7143	1.08314e-05	CASP8, PIK3CA, EP300, HRAS, TP53	8	204	8465	25.9344	0.00170991	0.000342273	0.000253455
KEGG_PATHWAY	hsa05200:Pathways in cancer	6	42.8571	1.80174e-05	NOTCH1, CASP8, PIK3CA, EP300, HRAS, TP53	8	531	8465	11.9562	0.00284272	0.000474457	0.000351339
KEGG_PATHWAY	hsa05215:Prostate cancer	4	28.5714	4.93838e-05	PIK3CA, EP300, HRAS, TP53	8	97	8465	43.634	0.00777246	0.000993309	0.000735552
KEGG_PATHWAY	hsa01522:Endocrine resistance	4	28.5714	5.09251e-05	NOTCH1, PIK3CA, HRAS, TP53	8	98	8465	43.1888	0.00801408	0.000993309	0.000735552
KEGG_PATHWAY	hsa05206:MicroRNAs in cancer	5	35.7143	5.65809e-05	NOTCH1, PIK3CA, EP300, HRAS, TP53	8	310	8465	17.0665	0.00890019	0.000993309	0.000735552
KEGG_PATHWAY	hsa04210:Apoptosis	4	28.5714	0.000135438	CASP8, PIK3CA, HRAS, TP53	8	136	8465	31.1213	0.0211733	0.00213992	0.00158463
KEGG_PATHWAY	hsa05224:Breast cancer	4	28.5714	0.000170644	NOTCH1, PIK3CA, HRAS, TP53	8	147	8465	28.7925	0.0266038	0.00245107	0.00181503
KEGG_PATHWAY	hsa05160:Hepatitis C	4	28.5714	0.000207421	CASP8, PIK3CA, HRAS, TP53	8	157	8465	26.9586	0.0322446	0.00273104	0.00202235
KEGG_PATHWAY	hsa05417:Lipid and atherosclerosis	4	28.5714	0.000524421	CASP8, PIK3CA, HRAS, TP53	8	215	8465	19.686	0.0795387	0.00631227	0.00467428
KEGG_PATHWAY	hsa05166:Human T-cell leukemia virus 1 infection	4	28.5714	0.000576132	PIK3CA, EP300, HRAS, TP53	8	222	8465	19.0653	0.0870325	0.00631227	0.00467428
KEGG_PATHWAY	hsa05163:Human cytomegalovirus infection	4	28.5714	0.000599266	CASP8, PIK3CA, HRAS, TP53	8	225	8465	18.8111	0.0903656	0.00631227	0.00467428
KEGG_PATHWAY	hsa05213:Endometrial cancer	3	21.4286	0.000947825	PIK3CA, HRAS, TP53	8	58	8465	54.7306	0.139143	0.00935977	0.00693097
KEGG_PATHWAY	hsa05211:Renal cell carcinoma	3	21.4286	0.00133936	PIK3CA, EP300, HRAS	8	69	8465	46.0054	0.190842	0.0111466	0.00825412
KEGG_PATHWAY	hsa05230:Central carbon metabolism in cancer	3	21.4286	0.00137821	PIK3CA, HRAS, TP53	8	70	8465	45.3482	0.1958	0.0111466	0.00825412
KEGG_PATHWAY	hsa05223:Non-small cell lung cancer	3	21.4286	0.00145752	PIK3CA, HRAS, TP53	8	72	8465	44.0885	0.205829	0.0111466	0.00825412
KEGG_PATHWAY	hsa05218:Melanoma	3	21.4286	0.00145752	PIK3CA, HRAS, TP53	8	72	8465	44.0885	0.205829	0.0111466	0.00825412
KEGG_PATHWAY	hsa01524:Platinum drug resistance	3	21.4286	0.00149799	CASP8, PIK3CA, TP53	8	73	8465	43.4846	0.210898	0.0111466	0.00825412
KEGG_PATHWAY	hsa05214:Glioma	3	21.4286	0.00158053	PIK3CA, HRAS, TP53	8	75	8465	42.325	0.221138	0.0111466	0.00825412
KEGG_PATHWAY	hsa05220:Chronic myeloid leukemia	3	21.4286	0.0016226	PIK3CA, HRAS, TP53	8	76	8465	41.7681	0.226307	0.0111466	0.00825412
KEGG_PATHWAY	hsa05210:Colorectal cancer	3	21.4286	0.00207271	PIK3CA, HRAS, TP53	8	86	8465	36.9113	0.279513	0.0136454	0.0101045
KEGG_PATHWAY	hsa04211:Longevity regulating pathway	3	21.4286	0.00221809	PIK3CA, HRAS, TP53	8	89	8465	35.6671	0.295909	0.0140183	0.0103807
KEGG_PATHWAY	hsa04625:C-type lectin receptor signaling pathway	3	21.4286	0.00301579	CASP8, PIK3CA, HRAS	8	104	8465	30.5228	0.379491	0.0183267	0.0135711
KEGG_PATHWAY	hsa04722:Neurotrophin signaling pathway	3	21.4286	0.00392991	PIK3CA, HRAS, TP53	8	119	8465	26.6754	0.463211	0.0221226	0.0163819
KEGG_PATHWAY	hsa04935:Growth hormone synthesis, secretion and action	3	21.4286	0.00399494	PIK3CA, EP300, HRAS	8	120	8465	26.4531	0.468719	0.0221226	0.0163819
KEGG_PATHWAY	hsa04071:Sphingolipid signaling pathway	3	21.4286	0.00406047	PIK3CA, HRAS, TP53	8	121	8465	26.2345	0.474214	0.0221226	0.0163819
KEGG_PATHWAY	hsa04068:FoxO signaling pathway	3	21.4286	0.00474357	PIK3CA, EP300, HRAS	8	131	8465	24.2319	0.528232	0.0249828	0.0184999
KEGG_PATHWAY	hsa05162:Measles	3	21.4286	0.0053261	CASP8, PIK3CA, TP53	8	139	8465	22.8372	0.569915	0.0271459	0.0201017
KEGG_PATHWAY	hsa05226:Gastric cancer	3	21.4286	0.00609878	PIK3CA, HRAS, TP53	8	149	8465	21.3045	0.61961	0.0301127	0.0222987
KEGG_PATHWAY	hsa04218:Cellular senescence	3	21.4286	0.00666878	PIK3CA, HRAS, TP53	8	156	8465	20.3486	0.652572	0.0319293	0.0236439
KEGG_PATHWAY	hsa04630:JAK-STAT signaling pathway	3	21.4286	0.00752421	PIK3CA, EP300, HRAS	8	166	8465	19.1227	0.696787	0.0347648	0.0257435
KEGG_PATHWAY	hsa05225:Hepatocellular carcinoma	3	21.4286	0.00770106	PIK3CA, HRAS, TP53	8	168	8465	18.8951	0.705205	0.0347648	0.0257435
KEGG_PATHWAY	hsa05164:Influenza A	3	21.4286	0.0079699	CASP8, PIK3CA, EP300	8	171	8465	18.5636	0.71756	0.034979	0.0259022
KEGG_PATHWAY	hsa05169:Epstein-Barr virus infection	3	21.4286	0.0109955	CASP8, PIK3CA, TP53	8	202	8465	15.7147	0.825688	0.0469536	0.0347695
KEGG_PATHWAY	hsa05205:Proteoglycans in cancer	3	21.4286	0.0113118	PIK3CA, HRAS, TP53	8	205	8465	15.4848	0.83428	0.0470334	0.0348286
KEGG_PATHWAY	hsa05170:Human immunodeficiency virus 1 infection	3	21.4286	0.0120659	CASP8, PIK3CA, HRAS	8	212	8465	14.9735	0.853101	0.0488825	0.0361978
KEGG_PATHWAY	hsa04024:cAMP signaling pathway	3	21.4286	0.0135248	RYR2, PIK3CA, EP300	8	225	8465	14.1083	0.88369	0.0534229	0.03956
KEGG_PATHWAY	hsa05132:Salmonella infection	3	21.4286	0.0164137	CASP8, PIK3CA, HRAS	8	249	8465	12.7485	0.926824	0.0632529	0.0468392
KEGG_PATHWAY	hsa05020:Prion disease	3	21.4286	0.0195498	RYR2, NOTCH1, PIK3CA	8	273	8465	11.6277	0.955819	0.0735443	0.05446
KEGG_PATHWAY	hsa05016:Huntington disease	3	21.4286	0.0242506	CASP8, EP300, TP53	8	306	8465	10.3738	0.979325	0.089107	0.0659843
KEGG_PATHWAY	hsa05216:Thyroid cancer	2	14.2857	0.0302088	HRAS, TP53	8	37	8465	57.1959	0.992145	0.108477	0.0803281
KEGG_PATHWAY	hsa04151:PI3K-Akt signaling pathway	3	21.4286	0.0318541	PIK3CA, HRAS, TP53	8	354	8465	8.96716	0.993993	0.111843	0.0828207
KEGG_PATHWAY	hsa05219:Bladder cancer	2	14.2857	0.0334273	HRAS, TP53	8	41	8465	51.6159	0.995354	0.114816	0.0850216
KEGG_PATHWAY	hsa05010:Alzheimer disease	3	21.4286	0.0370437	CASP8, PIK3CA, HRAS	8	384	8465	8.2666	0.997431	0.12453	0.0922151
KEGG_PATHWAY	hsa04370:VEGF signaling pathway	2	14.2857	0.0477973	PIK3CA, HRAS	8	59	8465	35.8686	0.999564	0.157333	0.116506
KEGG_PATHWAY	hsa04213:Longevity regulating pathway - multiple species	2	14.2857	0.0501744	PIK3CA, HRAS	8	62	8465	34.1331	0.999706	0.157751	0.116816
KEGG_PATHWAY	hsa04330:Notch signaling pathway	2	14.2857	0.0501744	NOTCH1, EP300	8	62	8465	34.1331	0.999706	0.157751	0.116816
KEGG_PATHWAY	hsa04929:GnRH secretion	2	14.2857	0.0517563	PIK3CA, HRAS	8	64	8465	33.0664	0.999774	0.157751	0.116816
KEGG_PATHWAY	hsa05221:Acute myeloid leukemia	2	14.2857	0.054125	PIK3CA, HRAS	8	67	8465	31.5858	0.999848	0.157751	0.116816
KEGG_PATHWAY	hsa04720:Long-term potentiation	2	14.2857	0.054125	EP300, HRAS	8	67	8465	31.5858	0.999848	0.157751	0.116816
KEGG_PATHWAY	hsa05022:Pathways of neurodegeneration - multiple diseases	3	21.4286	0.0548899	RYR2, CASP8, HRAS	8	476	8465	6.66886	0.999866	0.157751	0.116816
KEGG_PATHWAY	hsa04664:Fc epsilon RI signaling pathway	2	14.2857	0.0549134	PIK3CA, HRAS	8	68	8465	31.1213	0.999867	0.157751	0.116816
KEGG_PATHWAY	hsa04917:Prolactin signaling pathway	2	14.2857	0.0564885	PIK3CA, HRAS	8	70	8465	30.2321	0.999898	0.159378	0.118021
KEGG_PATHWAY	hsa04137:Mitophagy - animal	2	14.2857	0.0580614	HRAS, TP53	8	72	8465	29.3924	0.999921	0.160942	0.119179
KEGG_PATHWAY	hsa04115:p53 signaling pathway	2	14.2857	0.0596321	CASP8, TP53	8	74	8465	28.598	0.99994	0.162446	0.120292
KEGG_PATHWAY	hsa05212:Pancreatic cancer	2	14.2857	0.0612005	PIK3CA, TP53	8	76	8465	27.8454	0.999954	0.163893	0.121364
KEGG_PATHWAY	hsa05168:Herpes simplex virus 1 infection	3	21.4286	0.0626053	CASP8, PIK3CA, TP53	8	512	8465	6.19995	0.999963	0.164602	0.121889
KEGG_PATHWAY	hsa01521:EGFR tyrosine kinase inhibitor resistance	2	14.2857	0.0635489	PIK3CA, HRAS	8	79	8465	26.788	0.999969	0.164602	0.121889
KEGG_PATHWAY	hsa04662:B cell receptor signaling pathway	2	14.2857	0.0674517	PIK3CA, HRAS	8	84	8465	25.1935	0.999984	0.170366	0.126157
KEGG_PATHWAY	hsa04012:ErbB signaling pathway	2	14.2857	0.0682306	PIK3CA, HRAS	8	85	8465	24.8971	0.999986	0.170366	0.126157
KEGG_PATHWAY	hsa04911:Insulin secretion	2	14.2857	0.0690089	RYR2, PCLO	8	86	8465	24.6076	0.999988	0.170366	0.126157
KEGG_PATHWAY	hsa05235:PD-L1 expression and PD-1 checkpoint pathway in cancer	2	14.2857	0.0713405	PIK3CA, HRAS	8	89	8465	23.7781	0.999992	0.173412	0.128413
KEGG_PATHWAY	hsa05222:Small cell lung cancer	2	14.2857	0.0736672	PIK3CA, TP53	8	92	8465	23.0027	0.999994	0.176355	0.130592
KEGG_PATHWAY	hsa05231:Choline metabolism in cancer	2	14.2857	0.0783054	PIK3CA, HRAS	8	98	8465	21.5944	0.999997	0.181972	0.134751
KEGG_PATHWAY	hsa04933:AGE-RAGE signaling pathway in diabetic complications	2	14.2857	0.0798471	PIK3CA, HRAS	8	100	8465	21.1625	0.999998	0.181972	0.134751
KEGG_PATHWAY	hsa04916:Melanogenesis	2	14.2857	0.0806171	EP300, HRAS	8	101	8465	20.953	0.999998	0.181972	0.134751
KEGG_PATHWAY	hsa05142:Chagas disease	2	14.2857	0.0813866	CASP8, PIK3CA	8	102	8465	20.7475	0.999999	0.181972	0.134751
KEGG_PATHWAY	hsa04660:T cell receptor signaling pathway	2	14.2857	0.0829238	PIK3CA, HRAS	8	104	8465	20.3486	0.999999	0.181972	0.134751
KEGG_PATHWAY	hsa04620:Toll-like receptor signaling pathway	2	14.2857	0.0829238	CASP8, PIK3CA	8	104	8465	20.3486	0.999999	0.181972	0.134751
KEGG_PATHWAY	hsa04066:HIF-1 signaling pathway	2	14.2857	0.0867573	PIK3CA, EP300	8	109	8465	19.4151	0.999999	0.187776	0.139049
KEGG_PATHWAY	hsa04725:Cholinergic synapse	2	14.2857	0.0898142	PIK3CA, HRAS	8	113	8465	18.7279	1	0.190816	0.1413
KEGG_PATHWAY	hsa04668:TNF signaling pathway	2	14.2857	0.090577	CASP8, PIK3CA	8	114	8465	18.5636	1	0.190816	0.1413

## Sheet: BLCA
Category	Term	Count	Percentage	PValue	Genes	List.Total	Pop.Hits	Pop.Total	Fold.Enrichment	Bonferroni	Benjamini	FDR
KEGG_PATHWAY	hsa05166:Human T-cell leukemia virus 1 infection	5	35.7143	8.54018e-05	RB1, PIK3CA, EP300, ATM, TP53	11	222	8465	17.3321	0.0115479	0.0112288	0.00932978
KEGG_PATHWAY	hsa05215:Prostate cancer	4	28.5714	0.000165129	RB1, PIK3CA, EP300, TP53	11	97	8465	31.7338	0.022209	0.0112288	0.00932978
KEGG_PATHWAY	hsa05206:MicroRNAs in cancer	5	35.7143	0.000310992	PIK3CA, EP300, ATM, FGFR3, TP53	11	310	8465	12.412	0.0414192	0.0135935	0.0112946
KEGG_PATHWAY	hsa05165:Human papillomavirus infection	5	35.7143	0.000399808	RB1, PIK3CA, EP300, ATM, TP53	11	331	8465	11.6246	0.0529324	0.0135935	0.0112946
KEGG_PATHWAY	hsa04218:Cellular senescence	4	28.5714	0.000669928	RB1, PIK3CA, ATM, TP53	11	156	8465	19.7319	0.0871107	0.0141375	0.0117466
KEGG_PATHWAY	hsa04110:Cell cycle	4	28.5714	0.000682551	RB1, EP300, ATM, TP53	11	157	8465	19.6063	0.0886777	0.0141375	0.0117466
KEGG_PATHWAY	hsa05161:Hepatitis B	4	28.5714	0.000747965	RB1, PIK3CA, EP300, TP53	11	162	8465	19.0011	0.0967549	0.0141375	0.0117466
KEGG_PATHWAY	hsa05225:Hepatocellular carcinoma	4	28.5714	0.000831617	RB1, PIK3CA, ARID1A, TP53	11	168	8465	18.3225	0.106981	0.0141375	0.0117466
KEGG_PATHWAY	hsa05219:Bladder cancer	3	21.4286	0.00100502	RB1, FGFR3, TP53	11	41	8465	56.3082	0.127813	0.015187	0.0126186
KEGG_PATHWAY	hsa05167:Kaposi sarcoma-associated herpesvirus infection	4	28.5714	0.00126292	RB1, PIK3CA, EP300, TP53	11	194	8465	15.8669	0.157908	0.0171757	0.014271
KEGG_PATHWAY	hsa05203:Viral carcinogenesis	4	28.5714	0.0014604	RB1, PIK3CA, EP300, TP53	11	204	8465	15.0891	0.180253	0.0180558	0.0150023
KEGG_PATHWAY	hsa05200:Pathways in cancer	5	35.7143	0.00237146	RB1, PIK3CA, EP300, FGFR3, TP53	11	531	8465	7.24619	0.275955	0.024457	0.0203209
KEGG_PATHWAY	hsa05230:Central carbon metabolism in cancer	3	21.4286	0.00290626	PIK3CA, FGFR3, TP53	11	70	8465	32.9805	0.326877	0.024457	0.0203209
KEGG_PATHWAY	hsa05218:Melanoma	3	21.4286	0.00307206	RB1, PIK3CA, TP53	11	72	8465	32.0644	0.34193	0.024457	0.0203209
KEGG_PATHWAY	hsa05223:Non-small cell lung cancer	3	21.4286	0.00307206	RB1, PIK3CA, TP53	11	72	8465	32.0644	0.34193	0.024457	0.0203209
KEGG_PATHWAY	hsa01524:Platinum drug resistance	3	21.4286	0.00315661	PIK3CA, ATM, TP53	11	73	8465	31.6252	0.349477	0.024457	0.0203209
KEGG_PATHWAY	hsa05214:Glioma	3	21.4286	0.00332898	RB1, PIK3CA, TP53	11	75	8465	30.7818	0.364597	0.024457	0.0203209
KEGG_PATHWAY	hsa05220:Chronic myeloid leukemia	3	21.4286	0.00341679	RB1, PIK3CA, TP53	11	76	8465	30.3768	0.372166	0.024457	0.0203209
KEGG_PATHWAY	hsa05212:Pancreatic cancer	3	21.4286	0.00341679	RB1, PIK3CA, TP53	11	76	8465	30.3768	0.372166	0.024457	0.0203209
KEGG_PATHWAY	hsa05222:Small cell lung cancer	3	21.4286	0.00496809	RB1, PIK3CA, TP53	11	92	8465	25.0939	0.492036	0.033783	0.0280697
KEGG_PATHWAY	hsa01522:Endocrine resistance	3	21.4286	0.00561971	RB1, PIK3CA, TP53	11	98	8465	23.5575	0.535334	0.0363943	0.0302394
KEGG_PATHWAY	hsa04919:Thyroid hormone signaling pathway	3	21.4286	0.0084602	PIK3CA, EP300, TP53	11	121	8465	19.0796	0.685094	0.0522994	0.0434546
KEGG_PATHWAY	hsa04068:FoxO signaling pathway	3	21.4286	0.00986025	PIK3CA, EP300, ATM	11	131	8465	17.6232	0.74015	0.0583041	0.0484438
KEGG_PATHWAY	hsa04210:Apoptosis	3	21.4286	0.0105968	PIK3CA, ATM, TP53	11	136	8465	16.9753	0.765162	0.0600487	0.0498934
KEGG_PATHWAY	hsa05224:Breast cancer	3	21.4286	0.0123015	RB1, PIK3CA, TP53	11	147	8465	15.705	0.814255	0.0660319	0.0548647
KEGG_PATHWAY	hsa05226:Gastric cancer	3	21.4286	0.0126237	RB1, PIK3CA, TP53	11	149	8465	15.4942	0.822317	0.0660319	0.0548647
KEGG_PATHWAY	hsa05160:Hepatitis C	3	21.4286	0.0139499	RB1, PIK3CA, TP53	11	157	8465	14.7047	0.852	0.0702662	0.058383
KEGG_PATHWAY	hsa05202:Transcriptional misregulation in cancer	3	21.4286	0.0206318	ATM, TP53, KDM6A	11	193	8465	11.9618	0.941298	0.100212	0.0832641
KEGG_PATHWAY	hsa05169:Epstein-Barr virus infection	3	21.4286	0.0224781	RB1, PIK3CA, TP53	11	202	8465	11.4289	0.954584	0.105414	0.0875869
KEGG_PATHWAY	hsa05163:Human cytomegalovirus infection	3	21.4286	0.0275002	RB1, PIK3CA, TP53	11	225	8465	10.2606	0.977459	0.124668	0.103584
KEGG_PATHWAY	hsa05131:Shigellosis	3	21.4286	0.0326968	PIK3CA, ATM, TP53	11	247	8465	9.34671	0.989123	0.143444	0.119185
KEGG_PATHWAY	hsa04151:PI3K-Akt signaling pathway	3	21.4286	0.0628504	PIK3CA, FGFR3, TP53	11	354	8465	6.52157	0.999853	0.267114	0.221941
KEGG_PATHWAY	hsa05213:Endometrial cancer	2	14.2857	0.0664772	PIK3CA, TP53	11	58	8465	26.5361	0.999914	0.273967	0.227634
KEGG_PATHWAY	hsa00310:Lysine degradation	2	14.2857	0.0720174	KMT2D, KMT2C	11	63	8465	24.43	0.999962	0.28807	0.239352
KEGG_PATHWAY	hsa05211:Renal cell carcinoma	2	14.2857	0.0786266	PIK3CA, EP300	11	69	8465	22.3057	0.999985	0.30552	0.253851
KEGG_PATHWAY	hsa04115:p53 signaling pathway	2	14.2857	0.0841018	ATM, TP53	11	74	8465	20.7985	0.999994	0.317718	0.263986
KEGG_PATHWAY	hsa01521:EGFR tyrosine kinase inhibitor resistance	2	14.2857	0.0895477	PIK3CA, FGFR3	11	79	8465	19.4822	0.999997	0.329148	0.273484
KEGG_PATHWAY	hsa05210:Colorectal cancer	2	14.2857	0.097123	PIK3CA, TP53	11	86	8465	17.8964	0.999999	0.347598	0.288813

## Sheet: LUAD
Category	Term	Count	Percentage	PValue	Genes	List.Total	Pop.Hits	Pop.Total	Fold.Enrichment	Bonferroni	Benjamini	FDR
KEGG_PATHWAY	hsa05225:Hepatocellular carcinoma	4	17.3913	0.000590724	KEAP1, KRAS, TP53, EGFR	10	168	8465	20.1548	0.0739405	0.0446776	0.0384914
KEGG_PATHWAY	hsa05219:Bladder cancer	3	13.0435	0.000806488	KRAS, TP53, EGFR	10	41	8465	61.939	0.0995726	0.0446776	0.0384914
KEGG_PATHWAY	hsa05213:Endometrial cancer	3	13.0435	0.00161058	KRAS, TP53, EGFR	10	58	8465	43.7845	0.189046	0.0446776	0.0384914
KEGG_PATHWAY	hsa05230:Central carbon metabolism in cancer	3	13.0435	0.00233748	KRAS, TP53, EGFR	10	70	8465	36.2786	0.262307	0.0446776	0.0384914
KEGG_PATHWAY	hsa05218:Melanoma	3	13.0435	0.00247122	KRAS, TP53, EGFR	10	72	8465	35.2708	0.275053	0.0446776	0.0384914
KEGG_PATHWAY	hsa05223:Non-small cell lung cancer	3	13.0435	0.00247122	KRAS, TP53, EGFR	10	72	8465	35.2708	0.275053	0.0446776	0.0384914
KEGG_PATHWAY	hsa05214:Glioma	3	13.0435	0.00267851	KRAS, TP53, EGFR	10	75	8465	33.86	0.294377	0.0446776	0.0384914
KEGG_PATHWAY	hsa05212:Pancreatic cancer	3	13.0435	0.00274939	KRAS, TP53, EGFR	10	76	8465	33.4145	0.300866	0.0446776	0.0384914
KEGG_PATHWAY	hsa05210:Colorectal cancer	3	13.0435	0.00350655	KRAS, TP53, EGFR	10	86	8465	29.5291	0.366599	0.0487594	0.0420081
KEGG_PATHWAY	hsa04211:Longevity regulating pathway	3	13.0435	0.00375072	STK11, KRAS, TP53	10	89	8465	28.5337	0.386461	0.0487594	0.0420081
KEGG_PATHWAY	hsa05215:Prostate cancer	3	13.0435	0.00443982	KRAS, TP53, EGFR	10	97	8465	26.1804	0.43924	0.049073	0.0422783
KEGG_PATHWAY	hsa01522:Endocrine resistance	3	13.0435	0.00452982	KRAS, TP53, EGFR	10	98	8465	25.9133	0.445791	0.049073	0.0422783
KEGG_PATHWAY	hsa04151:PI3K-Akt signaling pathway	4	17.3913	0.00504607	STK11, KRAS, TP53, EGFR	10	354	8465	9.56497	0.481933	0.0504607	0.0434738
KEGG_PATHWAY	hsa04068:FoxO signaling pathway	3	13.0435	0.00796849	STK11, KRAS, EGFR	10	131	8465	19.3855	0.646564	0.0739931	0.0637479
KEGG_PATHWAY	hsa04210:Apoptosis	3	13.0435	0.00856709	SPTA1, KRAS, TP53	10	136	8465	18.6728	0.673237	0.0742482	0.0639676
KEGG_PATHWAY	hsa05224:Breast cancer	3	13.0435	0.00995381	KRAS, TP53, EGFR	10	147	8465	17.2755	0.727599	0.0772914	0.0665895
KEGG_PATHWAY	hsa05226:Gastric cancer	3	13.0435	0.0102161	KRAS, TP53, EGFR	10	149	8465	17.0436	0.736823	0.0772914	0.0665895
KEGG_PATHWAY	hsa04921:Oxytocin signaling pathway	3	13.0435	0.0108855	RYR2, KRAS, EGFR	10	154	8465	16.4903	0.758981	0.0772914	0.0665895
KEGG_PATHWAY	hsa05160:Hepatitis C	3	13.0435	0.0112964	KRAS, TP53, EGFR	10	157	8465	16.1752	0.771654	0.0772914	0.0665895
KEGG_PATHWAY	hsa05200:Pathways in cancer	4	17.3913	0.0155068	KEAP1, KRAS, TP53, EGFR	10	531	8465	6.37665	0.868884	0.100794	0.086838
KEGG_PATHWAY	hsa05205:Proteoglycans in cancer	3	13.0435	0.0187831	KRAS, TP53, EGFR	10	205	8465	12.3878	0.914993	0.116276	0.100176
KEGG_PATHWAY	hsa05208:Chemical carcinogenesis - reactive oxygen species	3	13.0435	0.0220147	KEAP1, KRAS, EGFR	10	223	8465	11.3879	0.944639	0.126538	0.109017
KEGG_PATHWAY	hsa05163:Human cytomegalovirus infection	3	13.0435	0.0223874	KRAS, TP53, EGFR	10	225	8465	11.2867	0.947316	0.126538	0.109017
KEGG_PATHWAY	hsa05216:Thyroid cancer	2	8.69565	0.0386756	KRAS, TP53	10	37	8465	45.7568	0.994069	0.201198	0.17334
KEGG_PATHWAY	hsa04010:MAPK signaling pathway	3	13.0435	0.038692	KRAS, TP53, EGFR	10	302	8465	8.40894	0.994083	0.201198	0.17334
KEGG_PATHWAY	hsa05206:MicroRNAs in cancer	3	13.0435	0.0405922	KRAS, TP53, EGFR	10	310	8465	8.19194	0.995425	0.202961	0.174859
KEGG_PATHWAY	hsa05165:Human papillomavirus infection	3	13.0435	0.0457517	KRAS, TP53, EGFR	10	331	8465	7.67221	0.99773	0.220286	0.189785
KEGG_PATHWAY	hsa04137:Mitophagy - animal	2	8.69565	0.0740309	KRAS, TP53	10	72	8465	23.5139	0.999955	0.343715	0.296124
KEGG_PATHWAY	hsa05220:Chronic myeloid leukemia	2	8.69565	0.077997	KRAS, TP53	10	76	8465	22.2763	0.999974	0.349642	0.30123
KEGG_PATHWAY	hsa01521:EGFR tyrosine kinase inhibitor resistance	2	8.69565	0.0809616	KRAS, EGFR	10	79	8465	21.4304	0.999983	0.350834	0.302257
KEGG_PATHWAY	hsa04012:ErbB signaling pathway	2	8.69565	0.0868655	KRAS, EGFR	10	85	8465	19.9176	0.999993	0.357629	0.308111
KEGG_PATHWAY	hsa04540:Gap junction	2	8.69565	0.0898048	KRAS, EGFR	10	88	8465	19.2386	0.999995	0.357629	0.308111
KEGG_PATHWAY	hsa05235:PD-L1 expression and PD-1 checkpoint pathway in cancer	2	8.69565	0.0907826	KRAS, EGFR	10	89	8465	19.0225	0.999996	0.357629	0.308111
KEGG_PATHWAY	hsa04912:GnRH signaling pathway	2	8.69565	0.0946849	KRAS, EGFR	10	93	8465	18.2043	0.999998	0.36203	0.311903
KEGG_PATHWAY	hsa05231:Choline metabolism in cancer	2	8.69565	0.0995417	KRAS, EGFR	10	98	8465	17.2755	0.999999	0.369726	0.318533

[truncated: 22 more sheets: LUSC, KIRC, KICH, SKCM, PRAD, COAD, PAAD, READ, STAD, UCEC, ACC, CESC, CHOL, ESCA, KIRP, LIHC, PCPG, SARC, TGCT, THYM …]
