# Supplementary material for: Gsw-fi: a GLM model incorporating shrinkage and double-weighted strategies for identifying cancer driver genes with functional impact
Source: BMC Bioinformatics. 2024 Mar 6;25:99. doi: 10.1186/s12859-024-05707-8 (PMC10916024; doi:10.1186/s12859-024-05707-8)
Supplement: Supplementary file 4 — Additional file 4. Table S3: The ratios of harmful mutations for driver genes identified by GSW-FI in 31 datasets. [file 12859_2024_5707_MOESM4_ESM.xlsx]

## Sheet: Legend
Table S3 The ratios of harmful mutations for driver genes identified by GSW-FI in 31 datasets

## Sheet: THCA
Genes	HarmfulRatio
BRAF	0.996078
DNAH9	0.909091
HRAS	1
NRAS	1
TG	0.6875

## Sheet: LAML
Genes	HarmfulRatio
CEBPA	1
DNMT3A	1
FLT3	1
IDH1	1
IDH2	1
NPM1	1
NRAS	1
RUNX1	1
TET2	1
TP53	1
U2AF1	1

## Sheet: LGG
Genes	HarmfulRatio
ATRX	0.964602
CIC	0.992366
IDH1	1
TP53	0.996875

## Sheet: BRCA
Genes	HarmfulRatio
CDH1	1
GATA3	0.966667
MAP3K1	0.985075
PIK3CA	0.990385
TP53	0.994949

## Sheet: OV
Genes	HarmfulRatio
CSMD3	0.903226
NF1	1
TP53	1
USH2A	0.848485

## Sheet: GBM
Genes	HarmfulRatio
EGFR	0.931373
IDH1	1
PIK3R1	1
PTEN	1
TP53	1

## Sheet: HNSC
Genes	HarmfulRatio
CASP8	0.972222
CSMD3	0.773684
EP300	1
FAT1	0.932584
HRAS	0.948718
LRP1B	0.819355
NOTCH1	0.900826
PCLO	0.824
PIK3CA	0.990566
PKHD1L1	0.791209
RYR2	0.721739
SYNE1	0.797386
TP53	0.983773
USH2A	0.774775

## Sheet: BLCA
Genes	HarmfulRatio
ARID1A	0.940397
ATM	0.921053
ELF3	0.935065
EP300	0.904255
ERCC2	0.816327
FGFR3	0.896104
KDM6A	0.937984
KMT2C	0.889764
KMT2D	0.904255
MACF1	0.880734
PIK3CA	0.962963
RB1	1
SYNE1	0.818841
TP53	0.96875

## Sheet: LUAD
Genes	HarmfulRatio
CDH10	0.810458
COL11A1	0.851485
CSMD1	0.772321
CSMD3	0.82567
EGFR	0.946237
FAT3	0.734375
FLG	0.832215
KEAP1	0.981982
KRAS	0.994624
LRP1B	0.834483
MUC16	0.745543
MYH8	0.870968
NAV3	0.853535
PAPPA2	0.797927
PCDH15	0.804348
RYR2	0.782288
SI	0.852349
SPTA1	0.778986
STK11	0.967742
TP53	0.988338
USH2A	0.772277
XIRP2	0.732203
ZFHX4	0.808

[truncated: 22 more sheets: LUSC, KIRC, KICH, SKCM, PRAD, COAD, PAAD, READ, STAD, UCEC, ACC, CESC, CHOL, ESCA, KIRP, LIHC, PCPG, SARC, TGCT, THYM …]
