# Supplementary material for: Gsw-fi: a GLM model incorporating shrinkage and double-weighted strategies for identifying cancer driver genes with functional impact
Source: BMC Bioinformatics. 2024 Mar 6;25:99. doi: 10.1186/s12859-024-05707-8 (PMC10916024; doi:10.1186/s12859-024-05707-8)
Supplement: Supplementary file 5 — Additional file 5. Table S4: The fractions of overlap between the identified genes and the CGC databases for the 11 evaluated methods across 31 TCGA datasets. [file 12859_2024_5707_MOESM5_ESM.xlsx]

## Sheet: Legend
Table S4 The fractions of overlap between the identified genes and the CGC databases for the 11 evaluated methods across 31 TCGA datasets

## Sheet: THCA
	Total_Number	CGC_Number	Overlap_Fraction
Dendrix	28	9	0.321429
MutSigCV	13	4	0.307692
MEMo	0	0	0
DriverNet	119	27	0.226891
e-Driver	3	2	0.666667
iPAC	102	23	0.22549
MSEA	77	12	0.155844
DriverML	4	3	0.75
OncodriveFML	1	1	0
rDriver	13	7	0.538462
GSWFI	5	3	0.6

## Sheet: LAML
	Total_Number	CGC_Number	Overlap_Fraction
Dendrix	29	18	0.62069
MutSigCV	13	13	1
MEMo	0	0	0
DriverNet	0	0	0
e-Driver	5	5	1
iPAC	40	24	0.6
MSEA	21	17	0.809524
DriverML	12	10	0.833333
OncodriveFML	15	15	1
rDriver	7	7	1
GSWFI	11	11	1

## Sheet: LGG
	Total_Number	CGC_Number	Overlap_Fraction
Dendrix	25	9	0.36
MutSigCV	50	14	0.28
MEMo	5	4	0.8
DriverNet	6	6	1
e-Driver	13	6	0.461538
iPAC	1740	151	0.0867816
MSEA	541	58	0.107209
DriverML	49	22	0.44898
OncodriveFML	36	16	0.444444
rDriver	30	11	0.366667
GSWFI	4	4	1

## Sheet: BRCA
	Total_Number	CGC_Number	Overlap_Fraction
Dendrix	25	13	0.52
MutSigCV	158	28	0.177215
MEMo	14	12	0.857143
DriverNet	3	3	1
e-Driver	15	7	0.466667
iPAC	4821	325	0.0674134
MSEA	456	56	0.122807
DriverML	168	36	0.214286
OncodriveFML	77	24	0.311688
rDriver	30	13	0.433333
GSWFI	5	5	1

## Sheet: OV
	Total_Number	CGC_Number	Overlap_Fraction
Dendrix	14	3	0.214286
MutSigCV	14	5	0.357143
MEMo	0	0	0
DriverNet	1	1	0
e-Driver	1	1	0
iPAC	753	81	0.10757
MSEA	37	8	0.216216
DriverML	3	3	1
OncodriveFML	28	8	0.285714
rDriver	4	3	0.75
GSWFI	4	3	0.75

## Sheet: GBM
	Total_Number	CGC_Number	Overlap_Fraction
Dendrix	3	2	0.666667
MutSigCV	16	7	0.4375
MEMo	5	4	0.8
DriverNet	7	6	0.857143
e-Driver	4	3	0.75
iPAC	567	66	0.116402
MSEA	234	28	0.119658
DriverML	10	8	0.8
OncodriveFML	17	7	0.411765
rDriver	10	5	0.5
GSWFI	5	5	1

## Sheet: HNSC
	Total_Number	CGC_Number	Overlap_Fraction
Dendrix	3	3	1
MutSigCV	36	15	0.416667
MEMo	0	0	0
DriverNet	3	3	1
e-Driver	20	9	0.45
iPAC	2887	258	0.0893661
MSEA	610	54	0.0885246
DriverML	14	7	0.5
OncodriveFML	64	17	0.265625
rDriver	30	9	0.3
GSWFI	14	9	0.642857

## Sheet: BLCA
	Total_Number	CGC_Number	Overlap_Fraction
Dendrix	5	4	0.8
MutSigCV	37	19	0.513514
MEMo	0	0	0
DriverNet	29	18	0.62069
e-Driver	10	7	0.7
iPAC	5248	366	0.0697409
MSEA	374	41	0.109626
DriverML	9	6	0.666667
OncodriveFML	59	25	0.423729
rDriver	30	15	0.5
GSWFI	14	12	0.857143

## Sheet: LUAD
	Total_Number	CGC_Number	Overlap_Fraction
Dendrix	135	16	0.118519
MutSigCV	34	14	0.411765
MEMo	6	5	0.833333
DriverNet	11	8	0.727273
e-Driver	10	9	0.9
iPAC	7640	441	0.0577225
MSEA	553	51	0.0922242
DriverML	23	12	0.521739
OncodriveFML	69	21	0.304348
rDriver	30	13	0.433333
GSWFI	23	10	0.434783

[truncated: 22 more sheets: LUSC, KIRC, KICH, SKCM, PRAD, COAD, PAAD, READ, STAD, UCEC, ACC, CESC, CHOL, ESCA, KIRP, LIHC, PCPG, SARC, TGCT, THYM …]
