# Supplementary material for: Gsw-fi: a GLM model incorporating shrinkage and double-weighted strategies for identifying cancer driver genes with functional impact
Source: BMC Bioinformatics. 2024 Mar 6;25:99. doi: 10.1186/s12859-024-05707-8 (PMC10916024; doi:10.1186/s12859-024-05707-8)
Supplement: Supplementary file 6 — Additional file 6. Table S5: The fractions of overlap between the identified genes and the MutDriver databases for the 11 evaluated methods across 31 TCGA datasets. [file 12859_2024_5707_MOESM6_ESM.xlsx]

## Sheet: Legend
Table S5 The fractions of overlap between the identified genes and the MutDriver databases for the 11 evaluated methods across 31 TCGA datasets

## Sheet: THCA
	Total_Number	MutDriver_Number	Overlap_Fraction
Dendrix	28	6	0.214286
MutSigCV	13	3	0.230769
MEMo	0	0	0
DriverNet	119	17	0.142857
e-Driver	3	2	0.666667
iPAC	102	15	0.147059
MSEA	77	8	0.103896
DriverML	4	2	0.5
OncodriveFML	1	1	0
rDriver	13	5	0.384615
GSWFI	5	3	0.6

## Sheet: LAML
	Total_Number	MutDriver_Number	Overlap_Fraction
Dendrix	29	14	0.482759
MutSigCV	13	13	1
MEMo	0	0	0
DriverNet	0	0	0
e-Driver	5	5	1
iPAC	40	19	0.475
MSEA	21	16	0.761905
DriverML	12	10	0.833333
OncodriveFML	15	13	0.866667
rDriver	7	7	1
GSWFI	11	11	1

## Sheet: LGG
	Total_Number	MutDriver_Number	Overlap_Fraction
Dendrix	25	9	0.36
MutSigCV	50	11	0.22
MEMo	5	4	0.8
DriverNet	6	6	1
e-Driver	13	5	0.384615
iPAC	1740	50	0.0287356
MSEA	541	18	0.0332717
DriverML	49	17	0.346939
OncodriveFML	36	12	0.333333
rDriver	30	8	0.266667
GSWFI	4	4	1

## Sheet: BRCA
	Total_Number	MutDriver_Number	Overlap_Fraction
Dendrix	25	8	0.32
MutSigCV	158	17	0.107595
MEMo	14	10	0.714286
DriverNet	3	3	1
e-Driver	15	5	0.333333
iPAC	4821	81	0.0168015
MSEA	456	21	0.0460526
DriverML	168	19	0.113095
OncodriveFML	77	12	0.155844
rDriver	30	11	0.366667
GSWFI	5	5	1

## Sheet: OV
	Total_Number	MutDriver_Number	Overlap_Fraction
Dendrix	14	1	0.0714286
MutSigCV	14	5	0.357143
MEMo	0	0	0
DriverNet	1	1	0
e-Driver	1	1	0
iPAC	753	22	0.0292165
MSEA	37	7	0.189189
DriverML	3	3	1
OncodriveFML	28	7	0.25
rDriver	4	3	0.75
GSWFI	4	2	0.5

## Sheet: GBM
	Total_Number	MutDriver_Number	Overlap_Fraction
Dendrix	3	2	0.666667
MutSigCV	16	7	0.4375
MEMo	5	4	0.8
DriverNet	7	6	0.857143
e-Driver	4	3	0.75
iPAC	567	29	0.0511464
MSEA	234	13	0.0555556
DriverML	10	8	0.8
OncodriveFML	17	7	0.411765
rDriver	10	5	0.5
GSWFI	5	5	1

## Sheet: HNSC
	Total_Number	MutDriver_Number	Overlap_Fraction
Dendrix	3	3	1
MutSigCV	36	11	0.305556
MEMo	0	0	0
DriverNet	3	3	1
e-Driver	20	6	0.3
iPAC	2887	62	0.0214756
MSEA	610	22	0.0360656
DriverML	14	5	0.357143
OncodriveFML	64	10	0.15625
rDriver	30	7	0.233333
GSWFI	14	6	0.428571

## Sheet: BLCA
	Total_Number	MutDriver_Number	Overlap_Fraction
Dendrix	5	5	1
MutSigCV	37	13	0.351351
MEMo	0	0	0
DriverNet	29	12	0.413793
e-Driver	10	6	0.6
iPAC	5248	81	0.0154345
MSEA	374	22	0.0588235
DriverML	9	4	0.444444
OncodriveFML	59	14	0.237288
rDriver	30	9	0.3
GSWFI	14	8	0.571429

## Sheet: LUAD
	Total_Number	MutDriver_Number	Overlap_Fraction
Dendrix	135	8	0.0592593
MutSigCV	34	10	0.294118
MEMo	6	4	0.666667
DriverNet	11	6	0.545455
e-Driver	10	6	0.6
iPAC	7640	101	0.0132199
MSEA	553	23	0.0415913
DriverML	23	8	0.347826
OncodriveFML	69	15	0.217391
rDriver	30	8	0.266667
GSWFI	23	4	0.173913

[truncated: 22 more sheets: LUSC, KIRC, KICH, SKCM, PRAD, COAD, PAAD, READ, STAD, UCEC, ACC, CESC, CHOL, ESCA, KIRP, LIHC, PCPG, SARC, TGCT, THYM …]
