# Supplementary material for: Gsw-fi: a GLM model incorporating shrinkage and double-weighted strategies for identifying cancer driver genes with functional impact
Source: BMC Bioinformatics. 2024 Mar 6;25:99. doi: 10.1186/s12859-024-05707-8 (PMC10916024; doi:10.1186/s12859-024-05707-8)
Supplement: Supplementary file 7 — Additional file 7. Table S6: The fractions of overlap between the identified genes and the HiConf databases for the 11 evaluated methods across 31 TCGA datasets. [file 12859_2024_5707_MOESM7_ESM.xlsx]

## Sheet: Legend
Table S6 The fractions of overlap between the identified genes and the HiConf databases for the 11 evaluated methods across 31 TCGA datasets

## Sheet: THCA
	Total_Number	HiConf_Number	Overlap_Fraction
Dendrix	28	5	0.178571
MutSigCV	13	3	0.230769
MEMo	0	0	0
DriverNet	119	16	0.134454
e-Driver	3	2	0.666667
iPAC	102	12	0.117647
MSEA	77	9	0.116883
DriverML	4	2	0.5
OncodriveFML	1	1	0
rDriver	13	5	0.384615
GSWFI	5	3	0.6

## Sheet: LAML
	Total_Number	HiConf_Number	Overlap_Fraction
Dendrix	29	9	0.310345
MutSigCV	13	7	0.538462
MEMo	0	0	0
DriverNet	0	0	0
e-Driver	5	2	0.4
iPAC	40	11	0.275
MSEA	21	10	0.47619
DriverML	12	7	0.583333
OncodriveFML	15	9	0.6
rDriver	7	4	0.571429
GSWFI	11	6	0.545455

## Sheet: LGG
	Total_Number	HiConf_Number	Overlap_Fraction
Dendrix	25	5	0.2
MutSigCV	50	5	0.1
MEMo	5	4	0.8
DriverNet	6	6	1
e-Driver	13	4	0.307692
iPAC	1740	35	0.0201149
MSEA	541	15	0.0277264
DriverML	49	10	0.204082
OncodriveFML	36	7	0.194444
rDriver	30	5	0.166667
GSWFI	4	2	0.5

## Sheet: BRCA
	Total_Number	HiConf_Number	Overlap_Fraction
Dendrix	25	7	0.28
MutSigCV	158	11	0.0696203
MEMo	14	8	0.571429
DriverNet	3	3	1
e-Driver	15	5	0.333333
iPAC	4821	63	0.0130678
MSEA	456	17	0.0372807
DriverML	168	14	0.0833333
OncodriveFML	77	8	0.103896
rDriver	30	9	0.3
GSWFI	5	4	0.8

## Sheet: OV
	Total_Number	HiConf_Number	Overlap_Fraction
Dendrix	14	1	0.0714286
MutSigCV	14	4	0.285714
MEMo	0	0	0
DriverNet	1	1	0
e-Driver	1	1	0
iPAC	753	21	0.0278884
MSEA	37	5	0.135135
DriverML	3	3	1
OncodriveFML	28	5	0.178571
rDriver	4	3	0.75
GSWFI	4	2	0.5

## Sheet: GBM
	Total_Number	HiConf_Number	Overlap_Fraction
Dendrix	3	2	0.666667
MutSigCV	16	7	0.4375
MEMo	5	4	0.8
DriverNet	7	6	0.857143
e-Driver	4	3	0.75
iPAC	567	20	0.0352734
MSEA	234	11	0.0470085
DriverML	10	7	0.7
OncodriveFML	17	6	0.352941
rDriver	10	4	0.4
GSWFI	5	5	1

## Sheet: HNSC
	Total_Number	HiConf_Number	Overlap_Fraction
Dendrix	3	3	1
MutSigCV	36	8	0.222222
MEMo	0	0	0
DriverNet	3	3	1
e-Driver	20	6	0.3
iPAC	2887	51	0.0176654
MSEA	610	18	0.0295082
DriverML	14	5	0.357143
OncodriveFML	64	7	0.109375
rDriver	30	7	0.233333
GSWFI	14	5	0.357143

## Sheet: BLCA
	Total_Number	HiConf_Number	Overlap_Fraction
Dendrix	5	4	0.8
MutSigCV	37	10	0.27027
MEMo	0	0	0
DriverNet	29	12	0.413793
e-Driver	10	6	0.6
iPAC	5248	60	0.0114329
MSEA	374	17	0.0454545
DriverML	9	3	0.333333
OncodriveFML	59	11	0.186441
rDriver	30	9	0.3
GSWFI	14	7	0.5

## Sheet: LUAD
	Total_Number	HiConf_Number	Overlap_Fraction
Dendrix	135	9	0.0666667
MutSigCV	34	9	0.264706
MEMo	6	4	0.666667
DriverNet	11	6	0.545455
e-Driver	10	5	0.5
iPAC	7640	70	0.0091623
MSEA	553	19	0.034358
DriverML	23	8	0.347826
OncodriveFML	69	14	0.202899
rDriver	30	9	0.3
GSWFI	23	4	0.173913

[truncated: 22 more sheets: LUSC, KIRC, KICH, SKCM, PRAD, COAD, PAAD, READ, STAD, UCEC, ACC, CESC, CHOL, ESCA, KIRP, LIHC, PCPG, SARC, TGCT, THYM …]
